# Supplementary material for: RSYD-BASIC: a bioinformatic pipeline for routine sequence analysis and data processing of bacterial isolates for clinical microbiology
Source: Access Microbiol. 2025 Mar 21;7(3):000646.v6. doi: 10.1099/acmi.0.000646.v6 (PMC11927588; doi:10.1099/acmi.0.000646.v6)
Supplement: Supplementary Material 1. [file acmi-7-00646-s002.xlsx]

## Sheet: Supplementary Table 1
SAMPLENR	SAMPLETYPE	BACT_NR	LOCAL_BACT_CODE	LOCAL_BACT_TEXT
99123456	F	1	2	Salmonella
99123456	F	2	1	E. coli
99123456	F	3	3	Enterobacter cloacae
99123456	F	4	4	Mitis group Streptococcus
99123456	F	5	4	Mitis group Streptococcus
99234567	F	1	2	Salmonella
99234567	F	2	1	E. coli
99234567	F	3	5	Klebsiella
99234567	F	4	4	Mitis group Streptococcus
99234567	F	5	4	Mitis group Streptococcus

## Sheet: Supplementary Table 2
	ILM_Run0001_Y20230731_kts
	sequence approved	should sequencing be redone	notes	automated notes from the pipeline	final species identification	sample number	Requested by	Indication	N50_basics	Avg. coverage depth_basics	Gram-positive/negative	LIS species	LIS: known length in bp	WGS_species_GTDB_basics	Serotyping	ANI_to_ref_basics	GTDB: known length in bp	Total length_basics	Contamination	sample number_quast	# contigs	GC (%)	NG50	# predicted genes (unique)	sample number_kraken	WGS_genus_kraken	WGS_genus_kraken_%	WGS_species_kraken	WGS_species_kraken_%	sample number_gtdb	WGS_genus_GTDB	WGS_species_GTDB	ANI_to_ref	sample number_checkm	Marker lineage	# genomes	# markers	Completeness	sample number_troubleshooting	DNA_concentration	Chemagic_run_number	Chemagic_well_number	ILM_well	ILM_Run_nr	pipeline_version	platform	Lab_protocol
0						1199234567-1	ABC	Identification	21433	58	negative	Salmonella	4951383	Salmonella enterica	Newport	98.9	4951383	4854709	0.58	1199234567-1	400	52.42	20807	3965	1199234567-1	Salmonella	85.37	Salmonella enterica	23.43	1199234567-1	Salmonella	Salmonella enterica	98.9	1199234567-1	f__Enterobacteriaceae (UID5139)	119	1169	100	1199234567-1	5	0001	A1	A1	0001	1.8.0	MiSeq
1						1199234567-2	ABC	Identification; Toxin gene identification	119138	68	negative	E. coli	5.11813e+06	Escherichia coli	O22:H8	96.6	5.11813e+06	5173233	0.26	1199234567-2	144	50.65	107511	4046	1199234567-2	Escherichia	12.17	Escherichia coli	11.21	1199234567-2	Escherichia	Escherichia coli	96.6	1199234567-2	f__Enterobacteriaceae (UID5162)	88	1207	99.93	1199234567-2	5	0001	B1	B1	0001	1.8.0	MiSeq
2						1199234567-3	ABC	Antimicrobial resistance	123784	58	negative	Klebsiella		Klebsiella pneumoniae		99.05	5682322	5773873	0.74	1199234567-3	138	56.76	100502	5068	1199234567-3	Klebsiella	66.92	Klebsiella pneumoniae	9.14	1199234567-3	Klebsiella	Klebsiella pneumoniae	99.05	1199234567-3	f__Enterobacteriaceae (UID5121)	138	1162	100	1199234567-3	5	0001	C1	C1	0001	1.8.0	MiSeq
3						1199234567-4	ABC	Identification	20614	123	positive	Mitis group Streptococcus		Streptococcus pneumoniae		98.64	2154362	2047766	0.2	1199234567-4	218	39.89	10889	1167	1199234567-4	Streptococcus	91.78	Streptococcus pneumoniae	68.03	1199234567-4	Streptococcus	Streptococcus pneumoniae	98.64	1199234567-4	g__Streptococcus (UID576)	61	704	99.82	1199234567-4	5	0001	D1	D1	0001	1.8.0	MiSeq
4	0			No data for Total length and Avg. coverage depth and N50 - the assembly likely failed		1199234567-5	ABC	Identification			positive	Mitis group Streptococcus								1199234567-5					1199234567-5	Streptococcus	91.43	Streptococcus pneumoniae	66.52	1199234567-5				1199234567-5					1199234567-5	5	0001	E1	E1	0001	1.8.0	MiSeq

## Sheet: Supplementary Table 3
	0	1	2	3	4
sample number	1199234567-1	1199234567-2	1199234567-3	1199234567-4	1199234567-5
O_WGS CC-type
O_WGS cgMLST
O_WGS identification	Salmonella enterica	Escherichia coli	Klebsiella pneumoniae	Streptococcus pneumoniae
O_WGS MLST	46	446	395	416
O_WGS Plasmid-ID_0		Col156;IncFIB(AP001918);IncFII;IncFII(pHN7A8)	Col(pHAD28);Col(pHAD28);Col440II;IncFIB(pNDM-Mar)	repUS43
O_WGS Plasmid-ID_1		IncI2(Delta)	IncHI1B(pNDM-MAR);IncR
O_WGS res.gene other beta-lactamase		blaEC-15*	blaOXA-1,blaSHV-11,blaTEM-1;blaCTX-M-15
O_WGS res.gene carbapenemase			ompK36_D135DGD;blaOXA-48
O_WGS res.gene colistin		pmrB_Y358N	pmrB_R256G
O_WGS res.gene vancomycin
O_WGS Serotype/group	Newport	O22:H8
O_WGS Spatype
O_WGS ST
O_WGS supplementary type	Salmonella enterica subspecies enterica (subspecies I)
O_WGS toxin identification_0		STX1A
O_WGS toxin identification_1		STX2C

## Sheet: Supplementary Table 4
FILE	SACOL0001.fasta	SACOL0002.fasta	SACOL0003.fasta	SACOL0004.fasta	SACOL0005.fasta	SACOL0006.fasta	SACOL0007.fasta	SACOL0009.fasta	SACOL0010.fasta	SACOL0011.fasta	SACOL0012.fasta	SACOL0013.fasta	SACOL0014.fasta	SACOL0015.fasta	SACOL0016.fasta	SACOL0018.fasta	SACOL0019.fasta	SACOL0020.fasta	SACOL0022.fasta	SACOL0023.fasta	SACOL0024.fasta	SACOL0025.fasta	SACOL0077.fasta	SACOL0078.fasta	SACOL0084.fasta	SACOL0085.fasta	SACOL0086.fasta	SACOL0088.fasta	SACOL0089.fasta	SACOL0092.fasta	SACOL0093.fasta	SACOL0096.fasta	SACOL0097.fasta	SACOL0098.fasta	SACOL0099.fasta	SACOL0100.fasta	SACOL0101.fasta	SACOL0102.fasta	SACOL0105.fasta	SACOL0107.fasta	SACOL0108.fasta	SACOL0111.fasta	SACOL0113.fasta	SACOL0117.fasta	SACOL0118.fasta	SACOL0120.fasta	SACOL0121.fasta	SACOL0122.fasta	SACOL0124.fasta
id-39207-mssa-uk.fas	13	13	207	1	14	17	720	12	14	12	1433	13	14	1	15	12	12	18	15	779	14	0	1	14	2633	14	13	1781	15	12	14	1	14	15	12	903	1065	15	16	14	15	12	12	16	10	770	9	14	14
id-39450-SS_0120-de.fas	13	13	207	1	14	17	720	12	14	12	1433	13	14	1	15	12	12	18	15	779	2704	0	696	14	2633	15	13	1781	15	12	14	1	14	15	12	903	1065	15	16	14	15	12	12	16	10	770	9	14	14
id-42318-z19-dk.fas	13	13	207	1	14	17	720	12	14	12	1433	13	14	1	15	12	12	18	15	779	14	0	1	14	2633	15	82	1781	0	12	14	1	14	15	12	903	1065	15	16	14	15	12	12	16	10	770	9	14	14
patient2.fna	13	13	207	1	14	17	720	14	14	12	1433	13	14	1	15	12	12	18	15	779	14	0	1	14	2633	15	13	1781	15	12	14	1	14	15	12	903	1065	1848	18	14	15	12	12	19	10	770	9	14	14
patient1.fna	13	13	207	1	14	17	720	12	14	12	1433	13	14	1	15	12	12	18	15	779	1484	0	1	14	2633	958	21	1781	15	12	14	1	14	15	12	903	1065	15	16	14	15	12	12	16	10	770	9	14	14
id-42318-z19-dk.fas	13	13	207	1	14	17	720	12	14	12	1433	13	14	1	15	12	12	18	15	779	14	0	1	14	2633	15	82	1781	0	12	14	1	14	15	12	903	1065	15	16	14	15	12	12	16	10	770	9	14	14
[truncated: 1,812 more columns]
