# Supplementary material for: RSYD-BASIC: a bioinformatic pipeline for routine sequence analysis and data processing of bacterial isolates for clinical microbiology
Source: Access Microbiol. 2025 Mar 21;7(3):000646.v6. doi: 10.1099/acmi.0.000646.v6 (PMC11927588; doi:10.1099/acmi.0.000646.v6)
Supplement: Supplementary Material 2. [file acmi-7-00646-s003.xlsx]

## Sheet: Plate_layout
Plate layout for WGS isolate sequencing			Version:	v20220812
Run name:	ILM_Run0001_Y20230731_kts
Initials	KTS
		1	2	3
		N701	N702	N703
A	S517	1	9	17
B	S502	2	10	18
C	S503	3	11	19
D	S504	4	12	20
		N704	N705	N706
E	S517	5	13	21
F	S502	6	14	22
G	S503	7	15	23
H	S504	8	16	24

## Sheet: DNA normalization
Sample_number	ILM nr.	Extraction_run_number	Extraction_well_number	DNA konc. Final dilution (HS Qubit) ng/ul	µl eluate for concentration 20ng/100ul	Nuclease free water	Second dilution (if conc. >25ng/µl or too high/low)	ILM_well_position
1199234567-1	1	0001	A1	5	4	96		A1
1199234567-2	2	0001	B1	5	4	96		B1
1199234567-3	3	0001	C1	5	4	96		C1
1199234567-4	4	0001	D1	5	4	96		D1
1199234567-5	5	0001	E1	5	4	96		E1
	6				#DIV/0!	#DIV/0!		F1
	7				#DIV/0!	#DIV/0!		G1
	8				#DIV/0!	#DIV/0!		H1
	9				#DIV/0!	#DIV/0!		A2
	10				#DIV/0!	#DIV/0!		B2
	11				#DIV/0!	#DIV/0!		C2
	12				#DIV/0!	#DIV/0!		D2
	13				#DIV/0!	#DIV/0!		E2
	14				#DIV/0!	#DIV/0!		F2
	15				#DIV/0!	#DIV/0!		G2
	16				#DIV/0!	#DIV/0!		H2
	17				#DIV/0!	#DIV/0!		A3
	18				#DIV/0!	#DIV/0!		B3
	19				#DIV/0!	#DIV/0!		C3
	20				#DIV/0!	#DIV/0!		D3
	21				#DIV/0!	#DIV/0!		E3
	22				#DIV/0!	#DIV/0!		F3
	23				#DIV/0!	#DIV/0!		G3
	24				#DIV/0!	#DIV/0!		H3

## Sheet: Runsheet
[Header]
IEMFileVersion	4
Investigator Name	Testy McTestface
Project Name
Experiment Name
Date
Workflow	Generate FASTQ
Application	FASTQ Only
Assay	Nextera XT
Description
Chemistry	Amplicon
[Reads]
151
151
[Settings]
ReverseComplement	0
Adapter	CTGTCTCTTATACACATCT
[Data]
Sample_ID	I7_Index_ID	index	I5_Index_ID	index2
1199234567-1	N701	TAAGGCGA	S517	GCGTAAGA
1199234567-2	N701	TAAGGCGA	S502	CTCTCTAT
1199234567-3	N701	TAAGGCGA	S503	TATCCTCT
1199234567-4	N701	TAAGGCGA	S504	AGAGTAGA
1199234567-5	N704	TCCTGAGC	S517	GCGTAAGA
	N704	TCCTGAGC	S502	CTCTCTAT
	N704	TCCTGAGC	S503	TATCCTCT
	N704	TCCTGAGC	S504	AGAGTAGA
	N702	CGTACTAG	S517	GCGTAAGA
	N702	CGTACTAG	S502	CTCTCTAT
	N702	CGTACTAG	S503	TATCCTCT
	N702	CGTACTAG	S504	AGAGTAGA
	N705	GGACTCCT	S517	GCGTAAGA
	N705	GGACTCCT	S502	CTCTCTAT
	N705	GGACTCCT	S503	TATCCTCT
	N705	GGACTCCT	S504	AGAGTAGA
	N703	AGGCAGAA	S517	GCGTAAGA
	N703	AGGCAGAA	S502	CTCTCTAT
	N703	AGGCAGAA	S503	TATCCTCT
	N703	AGGCAGAA	S504	AGAGTAGA
	N706	TAGGCATG	S517	GCGTAAGA
	N706	TAGGCATG	S502	CTCTCTAT
	N706	TAGGCATG	S503	TATCCTCT
	N706	TAGGCATG	S504	AGAGTAGA

## Sheet: Sample_information
Sample_number	LIS_sample_number	Include_in_extraction_run	Extraction_name	Extraction_run_number	Extraction_well_number	DNA_concentration	Additional_dilution	Include_in_ILM_run	ILM_Run_nr	Isolate_number	Year	ID2	Registered_by	AMR	Identification	Relapse	Toxin gene identification	HAI	Environmental sample isolate	Outbreak sample isolate	Surveillance sample isolate	Research	Other	Requested_by	Comment	Registered_on	Gram_negative	Gram_Positive	Grampos/neg	WGS_Priority	Running_nr	Gram_status_værdi
1199234567-1	1199234567			0001	A1	5			0001	1	99		XYZ	FALSE	TRUE	FALSE	FALSE	FALSE	FALSE	FALSE	FALSE	FALSE	FALSE	ABC		2023-07-31	TRUE	FALSE	negativ
1199234567-2	1199234567			0001	B1	5			0001	2	99		XYZ	FALSE	TRUE	FALSE	TRUE	FALSE	FALSE	FALSE	FALSE	FALSE	FALSE	ABC		2023-07-31	TRUE	FALSE	negativ
1199234567-3	1199234567			0001	C1	5			0001	3	99		XYZ	TRUE	FALSE	FALSE	FALSE	FALSE	FALSE	FALSE	FALSE	FALSE	FALSE	ABC		2023-07-31	TRUE	FALSE	negativ
1199234567-4	1199234567			0001	D1	5			0001	4	99		XYZ	FALSE	TRUE	FALSE	FALSE	FALSE	FALSE	FALSE	FALSE	FALSE	FALSE	ABC		2023-07-31	FALSE	TRUE	positiv
1199234567-5	1199234567			0001	E1	5			0001	5	99		XYZ	FALSE	TRUE	FALSE	FALSE	FALSE	FALSE	FALSE	FALSE	FALSE	FALSE	ABC		2023-07-31	FALSE	TRUE	positiv
